# Supplementary material for: Communicator-Driven Data Preprocessing Improves Deep Transfer Learning of Histopathological Prediction of Pancreatic Ductal Adenocarcinoma
Source: Cancers (Basel). 2022 Apr 13;14(8):1964. doi: 10.3390/cancers14081964 (PMC9031738; doi:10.3390/cancers14081964)
Supplement: Supplementary file 1 [file cancers-14-01964-s001.zip]

Archive with 1 entries (1 files):
- cancers-1658352-supplementary.pdf
